# Supplementary material for: Biya River Virus, a Novel Hantavirus of the Eurasian Water Shrew (Neomys fodiens) in Russia
Source: Viruses. 2025 Nov 12;17(11):1499. doi: 10.3390/v17111499 (PMC12656937; doi:10.3390/v17111499)
Supplement: Supplementary file 1 [file viruses-17-01499-s001.zip]

Archive with 2 entries (2 files):
- Supplementary Table S1_.pdf
- Supplementary Table S2_.pdf
